# Supplementary material for: Precursor Intensity-Based Label-Free Quantification Software Tools for Proteomic and Multi-Omic Analysis within the Galaxy Platform
Source: Proteomes. 2020 Jul 8;8(3):15. doi: 10.3390/proteomes8030015 (PMC7563855; doi:10.3390/proteomes8030015)
Supplement: Supplementary file 1 [file proteomes-08-00015-s001.zip]

Archive with 2 entries (2 files):
- proteomes-850024-suppl xml.docx
- proteomes-850024-suppl xml.pdf
